# Supplementary material for: High-resolution reconstruction of the United States human population distribution, 1790 to 2010
Source: Sci Data. 2018 Apr 24;5:180067. doi: 10.1038/sdata.2018.67 (PMC5914287; doi:10.1038/sdata.2018.67)
Supplement: Supplementary file 1 [file sdata201867-isa1.zip]

Archive with 3 entries (3 files):
- i_Investigation.txt
- s_study_Jawitz.txt
- a_assay_Jawitz.txt
