# Supplementary material for: High-resolution reconstruction of the United States human population distribution, 1790 to 2010
Source: Sci Data. 2018 Apr 24;5:180067. doi: 10.1038/sdata.2018.67 (PMC5914287; doi:10.1038/sdata.2018.67)
Supplement: Supplementary file 1 [file sdata201867-isa1.zip › i_Investigation.txt]

# Investigation File generated for Scientific Data with Investigation File Authoring Tool version 0.1.0 on 21/03/2018 - This metadata file is CC0
ONTOLOGY SOURCE REFERENCE
Term Source Name	IAO	NCBITAXON	GAZ	ENVO	ERO	NCIT	OBI
Term Source File	http://data.bioontology.org/ontologies/IAO	http://data.bioontology.org/ontologies/NCBITAXON	http://data.bioontology.org/ontologies/GAZ	http://data.bioontology.org/ontologies/ENVO	http://data.bioontology.org/ontologies/ERO	http://data.bioontology.org/ontologies/NCIT	http://data.bioontology.org/ontologies/OBI
Term Source Version	2015-02-23	2016AB	$Revision: 1.512 $	2013-08-02	2013-08-02	17.06d	2014-08-18
Term Source Description	Information Artifact Ontology	National Center for Biotechnology Information (NCBI) Organismal Classification	Gazetteer	Environment Ontology	Eagle-I Research Resource Ontology	National Cancer Institute Thesaurus	Ontology for Biomedical Investigations
INVESTIGATION
Investigation Identifier
Investigation Title
Investigation Description
Investigation Submission Date
Investigation Public Release Date
INVESTIGATION PUBLICATIONS
Investigation PubMed ID
Investigation Publication DOI
Investigation Publication Author List
Investigation Publication Title
Investigation Publication Status
Investigation Publication Status Term Accession Number
Investigation Publication Status Term Source REF
INVESTIGATION CONTACTS
Investigation Person Last Name
Investigation Person Mid Initials
Investigation Person First Name
Investigation Person Address
Investigation Person Phone
Investigation Person Fax
Investigation Person Email
Investigation Person Affiliation
Investigation Person Roles
Investigation Person Roles Term Accession Number
Investigation Person Roles Term Source REF
STUDY
Study Identifier	10.1038/sdata.2018.67
Study Title	High-resolution reconstruction of the United States human population distribution, 1790 to 2010
Study Submission Date	29/09/2017
Study Public Release Date	24/04/2018
Study Description	http://www.nature.com/articles/sdata201867#abstract
Study File Name	s_study_Jawitz.txt
Comment[Subject Keywords]	/;//
Comment[Manuscript Licence]	CC BY-4.0
Comment[Experimental Metadata Licence]	CC0
Comment[Supplementary Information File Name]	
Comment[Supplementary Information File Type]	x-zip-compressed
Comment[Supplementary Information File URL]	http://www.nature.com/articles/sdata201867#supplementary-information
Comment[Data Repository]	figshare
Comment[Data Record Accession]	doi:10.6084/m9.figshare.c.3890191
Comment[Data Record URI]	http://doi.org/10.6084/m9.figshare.c.3890191
STUDY DESIGN DESCRIPTORS
Study Design Type	data integration objective	source-based data analysis objective
Study Design Type Term Accession Number	ERO:0100092	ERO:0100121
Study Design Type Term Source REF	ERO	ERO
STUDY PUBLICATIONS
Study PubMed ID
Study Publication DOI
Study Publication Author List
Study Publication Title
Study Publication Status
Study Publication Status Term Accession Number
Study Publication Status Term Source REF
STUDY FACTORS
Study Factor Name	temporal range
Study Factor Type	temporal_interval
Study Factor Type Term Accession Number	http://www.ifomis.org/bfo/1.1/span#TemporalInterval
Study Factor Type Term Source REF	ERO
STUDY ASSAYS
Study Assay Measurement Type	Population Distribution Characteristic
Study Assay Measurement Type Term Accession Number	NCIT:C53314
Study Assay Measurement Type Term Source REF	NCIT
Study Assay Technology Type	computational modeling technique
Study Assay Technology Type Term Accession Number	ERO:0001251
Study Assay Technology Type Term Source REF	ERO
Study Assay Technology Platform	""
Study Assay File Name	a_assay_Jawitz.txt
STUDY PROTOCOLS
Study Protocol Name	Data collection	Level of spatial units	Population count determination	Areal extent delineation	Influence coefficient calculation	Population mapping models	Accuracy assessment
Study Protocol Type	Electronic Source Data	computational modeling technique	data analysis	data analysis	calculation	computational modeling technique	data transformation
Study Protocol Type Term Accession Number	NCIT:C142534	ERO:0001251	ERO:0001309	ERO:0001309	ERO:0000762	ERO:0001251	OBI:0200000
Study Protocol Type Term Source REF	NCIT	ERO	ERO	ERO	ERO	ERO	OBI
Study Protocol Description							
Study Protocol URI	""	""	""	""	""	""	""
Study Protocol Version							
Study Protocol Parameters Name	""	""	""	""	""	""	""
Study Protocol Parameters Name Term Accession Number	""	""	""	""	""	""	""
Study Protocol Parameters Name Term Source REF	""	""	""	""	""	""	""
Study Protocol Components Name	""	""	""	""	""	""	""
Study Protocol Components Type	""	""	""	""	""	""	""
Study Protocol Components Type Term Accession Number	""	""	""	""	""	""	""
Study Protocol Components Type Term Source REF	""	""	""	""	""	""	""
STUDY CONTACTS
Study Person Last Name	Fang	Jawitz
Study Person First Name	Yu	James W.
Study Person Mid Initials		
Study Person Email	""	jawitz@ufl.edu
Study Person Phone		
Study Person Fax		
Study Person Address		
Study Person Affiliation	Soil and Water Sciences Department, University of Florida, Gainesville, Florida 32611, USA	Soil and Water Sciences Department, University of Florida, Gainesville, Florida 32611, USA
Study Person Roles		
Study Person Roles Term Accession Number		
Study Person Roles Term Source REF		
Comment[Study Person ORCID]		0000-0002-6745-0765
Comment[Funder]		
Comment[FundRef ID]		
Comment[Funder Term Source REF]		
Comment[Grant Identifier]		
