# Supplementary material for: High-resolution reconstruction of the United States human population distribution, 1790 to 2010
Source: Sci Data. 2018 Apr 24;5:180067. doi: 10.1038/sdata.2018.67 (PMC5914287; doi:10.1038/sdata.2018.67)
Supplement: Supplementary file 1 [file sdata201867-isa1.zip › s_study_Jawitz.txt]

Source Name	Material Type	Term Source REF	Term Accession Number	Characteristics[organism]	Term Source REF	Term Accession Number	Characteristics[geographical location]	Term Source REF	Term Accession Number	Characteristics[environment type]	Term Source REF	Term Accession Number	Protocol REF	Sample Name	Factor Value[temporal range]
National Historical Geographic Information System	data set	IAO	IAO:0000100	Homo sapiens	NCBITAXON	NCBITaxon:9606	contiguous United States of America	GAZ	GAZ:00008989	population	ENVO	PCO:0000001	Data collection	total and urban population at county level	1790/2010
National Historical Geographic Information System	data set	IAO	IAO:0000100	Homo sapiens	NCBITAXON	NCBITaxon:9606	contiguous United States of America	GAZ	GAZ:00008989	population	ENVO	PCO:0000001	Data collection	county subdivision population	1980/2010
National Historical Geographic Information System	data set	IAO	IAO:0000100	Homo sapiens	NCBITAXON	NCBITaxon:9606	contiguous United States of America	GAZ	GAZ:00008989	population	ENVO	PCO:0000001	Data collection	census tract population	1990/2010
National Historical Geographic Information System	data set	IAO	IAO:0000100	Homo sapiens	NCBITAXON	NCBITaxon:9606	contiguous United States of America	GAZ	GAZ:00008989	population	ENVO	PCO:0000001	Data collection	population for urban areas	2000;2010
National Hydrography Dataset	data set	IAO	IAO:0000100				contiguous United States of America	GAZ	GAZ:00008989	water body	ENVO	ENVO:00000063	Data collection	waterbody data	2001
National Gap Analysis Program	data set	IAO	IAO:0000100				contiguous United States of America	GAZ	GAZ:00008989	protected area	ENVO	ENVO:00000358	Data collection	protected areas data	2012
NASA Shuttle Radar Topography Mission Version 3.0	data set	IAO	IAO:0000100				contiguous United States of America	GAZ	GAZ:00008989	elevation	ENVO	ENVO:00000176	Data collection	elevation model data	2013
USGS Land Cover Institute	data set	IAO	IAO:0000100				State of California	GAZ	GAZ:00002461	dense settlement biome	ENVO	ENVO:01000248	Data collection	urban spatial extents_California	1900/1996
USGS Land Cover Institute	data set	IAO	IAO:0000100				State of Maryland	GAZ	GAZ:00002519	dense settlement biome	ENVO	ENVO:01000248	Data collection	urban spatial extents_Maryland	1792/1992
