# Supplementary material for: High-resolution reconstruction of the United States human population distribution, 1790 to 2010
Source: Sci Data. 2018 Apr 24;5:180067. doi: 10.1038/sdata.2018.67 (PMC5914287; doi:10.1038/sdata.2018.67)
Supplement: Supplementary file 1 [file sdata201867-isa1.zip › a_assay_Jawitz.txt]

Sample Name	Protocol REF	Protocol REF	Protocol REF	Protocol REF	Protocol REF	Assay Name	Raw Data File	Comment[Data Repository]	Comment[Data Record Accession]	Comment[Data Record URI]	Protocol REF	Derived Data File	Comment[Data Repository]	Comment[Data Record Accession]	Comment[Data Record URI]	Factor Value[temporal range]
total and urban population at county level	Level of spatial units	Population count determination	Areal extent delineation	Influence coefficient calculation	Population mapping models	total and urban population at county level	HistoricalPopulationModels.7z	figshare	doi:10.6084/m9.figshare.c.3890191	http://doi.org/10.6084/m9.figshare.c.3890191	Accuracy assessment	USA_HistoricalPopulationDataset.7z	figshare	doi:10.6084/m9.figshare.c.3890191	http://doi.org/10.6084/m9.figshare.c.3890191	1790/2010
county subdivision population	Level of spatial units	Population count determination	Areal extent delineation	Influence coefficient calculation	Population mapping models	county subdivision population	HistoricalPopulationModels.7z	figshare	doi:10.6084/m9.figshare.c.3890191	http://doi.org/10.6084/m9.figshare.c.3890191	Accuracy assessment	USA_HistoricalPopulationDataset.7z	figshare	doi:10.6084/m9.figshare.c.3890191	http://doi.org/10.6084/m9.figshare.c.3890191	1980/2010
census tract population	Level of spatial units	Population count determination	Areal extent delineation	Influence coefficient calculation	Population mapping models	census tract population	HistoricalPopulationModels.7z	figshare	doi:10.6084/m9.figshare.c.3890191	http://doi.org/10.6084/m9.figshare.c.3890191	Accuracy assessment	USA_HistoricalPopulationDataset.7z	figshare	doi:10.6084/m9.figshare.c.3890191	http://doi.org/10.6084/m9.figshare.c.3890191	1990/2010
population for urban areas	Level of spatial units	Population count determination	Areal extent delineation	Influence coefficient calculation	Population mapping models	population for urban areas	HistoricalPopulationModels.7z	figshare	doi:10.6084/m9.figshare.c.3890191	http://doi.org/10.6084/m9.figshare.c.3890191	Accuracy assessment	USA_HistoricalPopulationDataset.7z	figshare	doi:10.6084/m9.figshare.c.3890191	http://doi.org/10.6084/m9.figshare.c.3890191	2000;2010
waterbody data	Level of spatial units	Population count determination	Areal extent delineation	Influence coefficient calculation	Population mapping models	waterbody data	HistoricalPopulationModels.7z	figshare	doi:10.6084/m9.figshare.c.3890191	http://doi.org/10.6084/m9.figshare.c.3890191	Accuracy assessment	USA_HistoricalPopulationDataset.7z	figshare	doi:10.6084/m9.figshare.c.3890191	http://doi.org/10.6084/m9.figshare.c.3890191	2001
protected areas data	Level of spatial units	Population count determination	Areal extent delineation	Influence coefficient calculation	Population mapping models	protected areas data	HistoricalPopulationModels.7z	figshare	doi:10.6084/m9.figshare.c.3890191	http://doi.org/10.6084/m9.figshare.c.3890191	Accuracy assessment	USA_HistoricalPopulationDataset.7z	figshare	doi:10.6084/m9.figshare.c.3890191	http://doi.org/10.6084/m9.figshare.c.3890191	2012
elevation model data	Level of spatial units	Population count determination	Areal extent delineation	Influence coefficient calculation	Population mapping models	elevation model data	HistoricalPopulationModels.7z	figshare	doi:10.6084/m9.figshare.c.3890191	http://doi.org/10.6084/m9.figshare.c.3890191	Accuracy assessment	USA_HistoricalPopulationDataset.7z	figshare	doi:10.6084/m9.figshare.c.3890191	http://doi.org/10.6084/m9.figshare.c.3890191	2013
urban spatial extents_California	Level of spatial units	Population count determination	Areal extent delineation	Influence coefficient calculation	Population mapping models	urban spatial extents_California	HistoricalPopulationModels.7z	figshare	doi:10.6084/m9.figshare.c.3890191	http://doi.org/10.6084/m9.figshare.c.3890191	Accuracy assessment	USA_HistoricalPopulationDataset.7z	figshare	doi:10.6084/m9.figshare.c.3890191	http://doi.org/10.6084/m9.figshare.c.3890191	1900/1996
urban spatial extents_Maryland	Level of spatial units	Population count determination	Areal extent delineation	Influence coefficient calculation	Population mapping models	urban spatial extents_Maryland	HistoricalPopulationModels.7z	figshare	doi:10.6084/m9.figshare.c.3890191	http://doi.org/10.6084/m9.figshare.c.3890191	Accuracy assessment	USA_HistoricalPopulationDataset.7z	figshare	doi:10.6084/m9.figshare.c.3890191	http://doi.org/10.6084/m9.figshare.c.3890191	1792/1992
